# Supplementary material for: Dynamic gill and mucus microbiomes during a gill disease episode in farmed Atlantic salmon
Source: Sci Rep. 2022 Oct 6;12:16719. doi: 10.1038/s41598-022-17008-2 (PMC9537138; doi:10.1038/s41598-022-17008-2)
Supplement: Supplementary file 1 — Supplementary Information 1. [file 41598_2022_17008_MOESM1_ESM.xlsx]

## Sheet: Sheet1
Date (dd/mm/yyyy)	Clarity	O2 (5m) %	Salinity (5m) ‰	Temp. ºC (5 m)
2017-05-07	6	102	31	13.5
2017-05-08	6	102	31	13.5
2017-05-09	6	102	31	13.5
2017-05-10	6	102	31	13.5
2017-05-11	6	102	31	13.5
2017-05-12	6	102	31	13.5
2017-05-13	6	102	31	13
2017-05-14	6	102	31	13.5
2017-05-15	6	102	31	13.5
2017-05-16	6	102	31	13.5
2017-05-17	6	102	31	13.5
2017-05-18	6	102	31	13.5
2017-05-19	6	102	31	13.5
2017-05-20	6	102	31	13.5
2017-05-21	6	102	31	13.5
2017-05-22	6	102	31	13.5
2017-05-23	6	102	31	13.5
2017-05-24	6	102	31	13.5
2017-05-25	6	102	31	13.5
2017-05-26	6	102	31	13.5
2017-05-27	6	102	31	13.5
2017-05-28	6	102	31	13.5
2017-05-29	6	102	31	13.5
2017-05-30	6	102	31	13.5
2017-05-31	6	102	31	13.5
2017-06-01	6	102	35	13.1
2017-06-02	6	102.5	34	14.35
2017-06-03	6	86.5	33.5	14.6
2017-06-04	6	90.5	34	14.55
2017-06-05	5.5	99	33.5	14.25
2017-06-06	5.5	103	33	14
2017-06-07	6	99.5	32	14
2017-06-08	6	99.5	32	14
2017-06-09	5	100.5	30.5	14.1
2017-06-10	4	100	28.5	14.1
2017-06-11	5.5	100	29.5	14
2017-06-12	5.5	99	28.5	14.3
2017-06-13	6	100	28.5	14.2
2017-06-14	5.5	99	28.5	14.25
2017-06-15	6	100	30	14.25
2017-06-16	5	99.5	29	14.35
2017-06-17	6	101	28	14.25
2017-06-18	6	98.5	29.5	14.35
2017-06-19	6	101.5	29	14.35
2017-06-20	6	101	29	14.55
2017-06-21	6	105.5	29	14.7
2017-06-22	7	103	29	14.65
2017-06-23	6	101.5	29	14.7
2017-06-24	6	104	29	14.55
2017-06-25	6	101	28.5	14.6
2017-06-26	6	102.5	29	14.6
2017-06-27	6	101	28.5	14.55
2017-06-28	6	99	29	14.7
2017-06-29	5.5	101	29.5	14.8
2017-06-30	6	99.5	30	14.55
2017-07-01	6	96	30	14.85
2017-07-02	6	95	30	14.45
2017-07-03	6	104.5	29	14.5
2017-07-04	7	100	30.5	14.75
2017-07-05	6	104	29	15.2
2017-07-06	6	102	28.5	15.1
2017-07-07	6	103	29	15
2017-07-08	6	101	30	15
2017-07-09	6	102	29	14.9
2017-07-10	6	101	30	14.8
2017-07-11	6	102	30	14.9
2017-07-12	6	100	31	15.1
2017-07-13	6	100	30	15.2
2017-07-14				15.3
2017-07-15				15.3
2017-07-16				15.3
2017-07-17	6	101.5	30	15.35
2017-07-18	6	102	30	15.75
2017-07-19	5.5	106.5	30	15.7
2017-07-20	6	103	30	15.7
2017-07-21	6	103.5	30	15.8
2017-07-22	6	104	30	15.7
2017-07-23	6	103.5	30	15.75
2017-07-24	6	104	30	15.65
2017-07-25	6	102	30	15.55
2017-07-26	6	102.5	30	15.55
2017-07-27	6	102	30	15.3
2017-07-28	6	49.5	30.5	15.5
2017-07-29	5	96	30	15.45
2017-07-30	6	98.5	30	15.45
2017-07-31	6	90	30	15.4
2017-08-01	6	99.5	28.5	15.7
2017-08-02	6	97	30.5	15.35
2017-08-03	5.5	98.5	30.5	15.35
2017-08-04	6	100	30.5	15.7
2017-08-05	6	96.5	30	15.4
2017-08-06	6	98	30	15.5
2017-08-07	6	99	30	15.8
2017-08-08	6	99	30	15.6
2017-08-09	5.5	98.5	30.5	15.7
2017-08-10	6	101	30.5	15.55
2017-08-11	6	99	30	15.7
2017-08-12	6	99.5	30.2	15.65
2017-08-13	6	99	30.1	15.7
2017-08-14	6	99	30.1	15.65
2017-08-15	6	98	30.4	15.75
2017-08-16	6	104	30.4	15.7
2017-08-17	6	101	30	15.75
2017-08-18		102	30.1	15.8
2017-08-19		101	30.2	15.8
2017-08-20				15.8
2017-08-21				15.8
2017-08-22		94	30.3	15.7
2017-08-23		97	30.2	15.6
2017-08-24		96	30.1	15.65
2017-08-25		94	30.2	15.6
2017-08-26		100	30.6	15.7
2017-08-27		94	30.4	15.7
2017-08-28		95	30	15.9
2017-08-29		90	29.5	16
2017-08-30		94	30	15.5
2017-08-31		90	30.8	15.7
2017-09-01		97	30.8	15.7
2017-09-02		98	30.1	15.8
2017-09-03		94	30.1	15.9
2017-09-04		92	30.3	16
2017-09-05		92	30.1	15.8
2017-09-06		91	30.4	15.7
2017-09-07		92	30.4	15.7
2017-09-08	6	95	30.4	14.25
2017-09-09	6	93	30	14.6
2017-09-10	6	94.5	30	14.75
2017-09-11	6	92.5	30	15.05
2017-09-12	6	92	30	15.35
2017-09-13	6	99	30	14.65
2017-09-14	6	99	31	14.3
2017-09-15	6	95	30	14.25
2017-09-16	6	92.5	30	14.45
2017-09-17	6	96	30	14.75
2017-09-18	6	95.5	30	14.3
2017-09-19	6	95	30	14.4
2017-09-20	6	99	30	14.7
2017-09-21	6	99	31	14.45
2017-09-22	6	95	30	14.45
2017-09-23	6	94.5	30	14.4
2017-09-24	6	95	30	14.55
2017-09-25	6	94	30	14.3
2017-09-26	6	96	30	14.55
2017-09-27	6	95.5	30	14.5
2017-09-28	6	95.5	30	14.35
2017-09-29	6	100	30	14.2
2017-09-30	6	100	30	14.2
2017-10-01	5	90	30	13.7
2017-10-02	5	93.5	30.5	13.65
2017-10-03	6	97.5	30	13.65
2017-10-04	6	94.5	30	13.65
2017-10-05	6	96	30	13.6
2017-10-06	6	88.5	30	13.7
2017-10-07	6	94.5	30	13.6
2017-10-08	6	88.5	30	13.65
2017-10-09	6	89	30	13.7
2017-10-10	6	89	30	13.7
2017-10-11	6	88	30	13.8
2017-10-12	6	87	30	13.8
2017-10-13	6	95	30	13.6
2017-10-14	6	99	30	13.6
2017-10-15	6	97	30	13.7
2017-10-16				13.7
2017-10-17	6	91	29.5	13.55
2017-10-18	6	95	30	13.4
2017-10-19	6	93	30	13.45
2017-10-20				12.7
2017-10-21				12.7
2017-10-22	6	99	30.5	12.8
2017-10-23				12.7
2017-10-24	6	97	31	12.65
2017-10-25	6	97.5	32.5	12.65
2017-10-26	6	99	31.5	12.5
2017-10-27	6	99	30	12.2
2017-10-28	6	99	30.5	12.25
2017-10-29	6	97.5	30.5	12.2
2017-10-30				12.2
