# Supplementary material for: Dynamic gill and mucus microbiomes during a gill disease episode in farmed Atlantic salmon
Source: Sci Rep. 2022 Oct 6;12:16719. doi: 10.1038/s41598-022-17008-2 (PMC9537138; doi:10.1038/s41598-022-17008-2)
Supplement: Supplementary file 2 — Supplementary Information 2. [file 41598_2022_17008_MOESM2_ESM.xls]

## Sheet: experiment_paired_fastq_spreads
#The sequencing data are available on the European Nucleotide Archive under the study accession number: PRJEB32307 (https://www.ebi.ac.uk/ena/browser/view/PRJEB32307)
Sample ID	Forward FASTQ File	Reverse FASTQ file	Part of the study	Kind of sample	Timepoint	Date (dd/mm/yyyy)	Cage	Fish number	Weight (mg) of the Gill	Weight (g) of the Fish	Length (cm) of the Fish	AGD score of the Fish	Hemocyto Counts Average	Hemocyto Counts SD	N. perurans qPCR Average	N. perurans qPCR SD
Blank	Blank_R1.fastq.gz	Blank_R2.fastq.gz	All	Negative control
FWG1W10	FWG1W10_R1.fastq.gz	FWG1W10_R2.fastq.gz	Protocol optimization	Fresh water salmon gill				1	107
FWG1W1	FWG1W1_R1.fastq.gz	FWG1W1_R2.fastq.gz	Protocol optimization	Fresh water salmon gill				1	107
FWG1W2	FWG1W2_R1.fastq.gz	FWG1W2_R2.fastq.gz	Protocol optimization	Fresh water salmon gill				1	107
FWG1W3	FWG1W3_R1.fastq.gz	FWG1W3_R2.fastq.gz	Protocol optimization	Fresh water salmon gill				1	107
FWG1W4	FWG1W4_R1.fastq.gz	FWG1W4_R2.fastq.gz	Protocol optimization	Fresh water salmon gill				1	107
FWG1W5	FWG1W5_R1.fastq.gz	FWG1W5_R2.fastq.gz	Protocol optimization	Fresh water salmon gill				1	107
FWG1W6	FWG1W6_R1.fastq.gz	FWG1W6_R2.fastq.gz	Protocol optimization	Fresh water salmon gill				1	107
FWG1W7	FWG1W7_R1.fastq.gz	FWG1W7_R2.fastq.gz	Protocol optimization	Fresh water salmon gill				1	107
FWG1W8	FWG1W8_R1.fastq.gz	FWG1W8_R2.fastq.gz	Protocol optimization	Fresh water salmon gill				1	107
FWG1W9	FWG1W9_R1.fastq.gz	FWG1W9_R2.fastq.gz	Protocol optimization	Fresh water salmon gill				1	107
FWG2W10	FWG2W10_R1.fastq.gz	FWG2W10_R2.fastq.gz	Protocol optimization	Fresh water salmon gill				2	180
FWG2W1	FWG2W1_R1.fastq.gz	FWG2W1_R2.fastq.gz	Protocol optimization	Fresh water salmon gill				2	180
FWG2W2	FWG2W2_R1.fastq.gz	FWG2W2_R2.fastq.gz	Protocol optimization	Fresh water salmon gill				2	180
FWG2W3	FWG2W3_R1.fastq.gz	FWG2W3_R2.fastq.gz	Protocol optimization	Fresh water salmon gill				2	180
FWG2W4	FWG2W4_R1.fastq.gz	FWG2W4_R2.fastq.gz	Protocol optimization	Fresh water salmon gill				2	180
FWG2W5	FWG2W5_R1.fastq.gz	FWG2W5_R2.fastq.gz	Protocol optimization	Fresh water salmon gill				2	180
FWG2W6	FWG2W6_R1.fastq.gz	FWG2W6_R2.fastq.gz	Protocol optimization	Fresh water salmon gill				2	180
FWG2W7	FWG2W7_R1.fastq.gz	FWG2W7_R2.fastq.gz	Protocol optimization	Fresh water salmon gill				2	180
FWG2W8	FWG2W8_R1.fastq.gz	FWG2W8_R2.fastq.gz	Protocol optimization	Fresh water salmon gill				2	180
FWG2W9	FWG2W9_R1.fastq.gz	FWG2W9_R2.fastq.gz	Protocol optimization	Fresh water salmon gill				2	180
FWG3W10	FWG3W10_R1.fastq.gz	FWG3W10_R2.fastq.gz	Protocol optimization	Fresh water salmon gill				3	172
FWG3W1	FWG3W1_R1.fastq.gz	FWG3W1_R2.fastq.gz	Protocol optimization	Fresh water salmon gill				3	172
FWG3W2	FWG3W2_R1.fastq.gz	FWG3W2_R2.fastq.gz	Protocol optimization	Fresh water salmon gill				3	172
FWG3W3	FWG3W3_R1.fastq.gz	FWG3W3_R2.fastq.gz	Protocol optimization	Fresh water salmon gill				3	172
FWG3W4	FWG3W4_R1.fastq.gz	FWG3W4_R2.fastq.gz	Protocol optimization	Fresh water salmon gill				3	172
FWG3W5	FWG3W5_R1.fastq.gz	FWG3W5_R2.fastq.gz	Protocol optimization	Fresh water salmon gill				3	172
FWG3W6	FWG3W6_R1.fastq.gz	FWG3W6_R2.fastq.gz	Protocol optimization	Fresh water salmon gill				3	172
FWG3W7	FWG3W7_R1.fastq.gz	FWG3W7_R2.fastq.gz	Protocol optimization	Fresh water salmon gill				3	172
FWG3W8	FWG3W8_R1.fastq.gz	FWG3W8_R2.fastq.gz	Protocol optimization	Fresh water salmon gill				3	172
FWG3W9	FWG3W9_R1.fastq.gz	FWG3W9_R2.fastq.gz	Protocol optimization	Fresh water salmon gill				3	172
SWG1W1	SWG1W1_R1.fastq.gz	SWG1W1_R2.fastq.gz	Protocol optimization	Sea water salmon gill				1	738.4				2757000	588000	8809.33	549.23
SWG1W2	SWG1W2_R1.fastq.gz	SWG1W2_R2.fastq.gz	Protocol optimization	Sea water salmon gill				1	738.4				2979000	507000	8072.02	420.418
SWG1W3	SWG1W3_R1.fastq.gz	SWG1W3_R2.fastq.gz	Protocol optimization	Sea water salmon gill				1	738.4				8522000	1460000	6065.05	901.695
SWG1W4	SWG1W4_R1.fastq.gz	SWG1W4_R2.fastq.gz	Protocol optimization	Sea water salmon gill				1	738.4				4185000	955000	6774.54	0
SWG1W5	SWG1W5_R1.fastq.gz	SWG1W5_R2.fastq.gz	Protocol optimization	Sea water salmon gill				1	738.4				7640000	1480000	1223.73	246.927
SWG1W6	SWG1W6_R1.fastq.gz	SWG1W6_R2.fastq.gz	Protocol optimization	Sea water salmon gill				1	738.4				1502000	496000	4243.77	395.229
SWG1W7	SWG1W7_R1.fastq.gz	SWG1W7_R2.fastq.gz	Protocol optimization	Sea water salmon gill				1	738.4				1703000	510000	6159.4	596.092
SWG2W1	SWG2W1_R1.fastq.gz	SWG2W1_R2.fastq.gz	Protocol optimization	Sea water salmon gill				2	997.6
SWG2W2	SWG2W2_R1.fastq.gz	SWG2W2_R2.fastq.gz	Protocol optimization	Sea water salmon gill				2	997.6
SWG2W3	SWG2W3_R1.fastq.gz	SWG2W3_R2.fastq.gz	Protocol optimization	Sea water salmon gill				2	997.6
SWG2W4	SWG2W4_R1.fastq.gz	SWG2W4_R2.fastq.gz	Protocol optimization	Sea water salmon gill				2	997.6
SWG2W5	SWG2W5_R1.fastq.gz	SWG2W5_R2.fastq.gz	Protocol optimization	Sea water salmon gill				2	997.6
SWG2W6	SWG2W6_R1.fastq.gz	SWG2W6_R2.fastq.gz	Protocol optimization	Sea water salmon gill				2	997.6
SWG2W7	SWG2W7_R1.fastq.gz	SWG2W7_R2.fastq.gz	Protocol optimization	Sea water salmon gill				2	997.6
SWG3W1	SWG3W1_R1.fastq.gz	SWG3W1_R2.fastq.gz	Protocol optimization	Sea water salmon gill				3	740.9
SWG3W2	SWG3W2_R1.fastq.gz	SWG3W2_R2.fastq.gz	Protocol optimization	Sea water salmon gill				3	740.9
SWG3W3	SWG3W3_R1.fastq.gz	SWG3W3_R2.fastq.gz	Protocol optimization	Sea water salmon gill				3	740.9
SWG3W4	SWG3W4_R1.fastq.gz	SWG3W4_R2.fastq.gz	Protocol optimization	Sea water salmon gill				3	740.9
SWG3W5	SWG3W5_R1.fastq.gz	SWG3W5_R2.fastq.gz	Protocol optimization	Sea water salmon gill				3	740.9
SWG3W6	SWG3W6_R1.fastq.gz	SWG3W6_R2.fastq.gz	Protocol optimization	Sea water salmon gill				3	740.9
SWG3W7	SWG3W7_R1.fastq.gz	SWG3W7_R2.fastq.gz	Protocol optimization	Sea water salmon gill				3	740.9
T0C44G1	T0C44G1_R1.fastq.gz	T0C44G1_R2.fastq.gz	Microbiome characterization	Sea water salmon gill	T0	2017-05-05	C44	1	250	73	19.5	0			0	0
T0C44G2	T0C44G2_R1.fastq.gz	T0C44G2_R2.fastq.gz	Microbiome characterization	Sea water salmon gill	T0	2017-05-05	C44	2	309	89	20.5	0			0	0
T0C44G3	T0C44G3_R1.fastq.gz	T0C44G3_R2.fastq.gz	Microbiome characterization	Sea water salmon gill	T0	2017-05-05	C44	3	295	87	20.2	0			0	0
T0C44G4	T0C44G4_R1.fastq.gz	T0C44G4_R2.fastq.gz	Microbiome characterization	Sea water salmon gill	T0	2017-05-05	C44	4	271	87	21.1	0			0	0
T0C44G5	T0C44G5_R1.fastq.gz	T0C44G5_R2.fastq.gz	Microbiome characterization	Sea water salmon gill	T0	2017-05-05	C44	5	271	75	19.7	0			0	0
T0C58G1	T0C58G1_R1.fastq.gz	T0C58G1_R2.fastq.gz	Microbiome characterization	Sea water salmon gill	T0	2017-05-05	C58	1	274	72	19	0			0	0
T0C58G2	T0C58G2_R1.fastq.gz	T0C58G2_R2.fastq.gz	Microbiome characterization	Sea water salmon gill	T0	2017-05-05	C58	2	239	84	19.5	0			0	0
T0C58G3	T0C58G3_R1.fastq.gz	T0C58G3_R2.fastq.gz	Microbiome characterization	Sea water salmon gill	T0	2017-05-05	C58	3	227	57	17.9	0			0	0
T0C58G4	T0C58G4_R1.fastq.gz	T0C58G4_R2.fastq.gz	Microbiome characterization	Sea water salmon gill	T0	2017-05-05	C58	4	259	62	18.7	0			0	0
T0C58G5	T0C58G5_R1.fastq.gz	T0C58G5_R2.fastq.gz	Microbiome characterization	Sea water salmon gill	T0	2017-05-05	C58	5	239	60	17.8	0			0	0
T0C75G1	T0C75G1_R1.fastq.gz	T0C75G1_R2.fastq.gz	Microbiome characterization	Sea water salmon gill	T0	2017-05-05	C75	1	184	80	20.5	0			0	0
T0C75G2	T0C75G2_R1.fastq.gz	T0C75G2_R2.fastq.gz	Microbiome characterization	Sea water salmon gill	T0	2017-05-05	C75	2	273	71	18.9	0			0	0
T0C75G3	T0C75G3_R1.fastq.gz	T0C75G3_R2.fastq.gz	Microbiome characterization	Sea water salmon gill	T0	2017-05-05	C75	3	188	75	19	0			0	0
T0C75G4	T0C75G4_R1.fastq.gz	T0C75G4_R2.fastq.gz	Microbiome characterization	Sea water salmon gill	T0	2017-05-05	C75	4	153	88	20.1	0			0	0
T0C75G5	T0C75G5_R1.fastq.gz	T0C75G5_R2.fastq.gz	Microbiome characterization	Sea water salmon gill	T0	2017-05-05	C75	5	156	83	20.4	0			0	0
T1C1G1	T1C1G1_R1.fastq.gz	T1C1G1_R2.fastq.gz	Microbiome characterization	Sea water salmon gill	T1	2017-05-26	C1	1	360	194.2	24.8	0			0	0
T1C1G2	T1C1G2_R1.fastq.gz	T1C1G2_R2.fastq.gz	Microbiome characterization	Sea water salmon gill	T1	2017-05-26	C1	2	395	185.6	24.3	0			0	0
T1C1G3	T1C1G3_R1.fastq.gz	T1C1G3_R2.fastq.gz	Microbiome characterization	Sea water salmon gill	T1	2017-05-26	C1	3	281	121	22.9	0			0	0
T1C1G4	T1C1G4_R1.fastq.gz	T1C1G4_R2.fastq.gz	Microbiome characterization	Sea water salmon gill	T1	2017-05-26	C1	4	209	124.9	21.8	0			0	0
T1C1G5	T1C1G5_R1.fastq.gz	T1C1G5_R2.fastq.gz	Microbiome characterization	Sea water salmon gill	T1	2017-05-26	C1	5	201	96.8	20.3	0			0	0
T1C4G1	T1C4G1_R1.fastq.gz	T1C4G1_R2.fastq.gz	Microbiome characterization	Sea water salmon gill	T1	2017-05-26	C4	1	240	90.4	19.8	0			0	0
T1C4G2	T1C4G2_R1.fastq.gz	T1C4G2_R2.fastq.gz	Microbiome characterization	Sea water salmon gill	T1	2017-05-26	C4	2	185	75.1	19.2	0			0	0
T1C4G3	T1C4G3_R1.fastq.gz	T1C4G3_R2.fastq.gz	Microbiome characterization	Sea water salmon gill	T1	2017-05-26	C4	3	195	77.3	19	0			0	0
T1C4G4	T1C4G4_R1.fastq.gz	T1C4G4_R2.fastq.gz	Microbiome characterization	Sea water salmon gill	T1	2017-05-26	C4	4	229	77.6	19.7	0			0	0
T1C4G5	T1C4G5_R1.fastq.gz	T1C4G5_R2.fastq.gz	Microbiome characterization	Sea water salmon gill	T1	2017-05-26	C4	5	188	81.77	19.8	0			0	0
T1C6G1	T1C6G1_R1.fastq.gz	T1C6G1_R2.fastq.gz	Microbiome characterization	Sea water salmon gill	T1	2017-05-26	C6	1	168	77.2	20.4	0			0	0
T1C6G2	T1C6G2_R1.fastq.gz	T1C6G2_R2.fastq.gz	Microbiome characterization	Sea water salmon gill	T1	2017-05-26	C6	2	200	65.8	19.6	0			0	0
T1C6G3	T1C6G3_R1.fastq.gz	T1C6G3_R2.fastq.gz	Microbiome characterization	Sea water salmon gill	T1	2017-05-26	C6	3	171	92.3	19.8	0			0	0
T1C6G4	T1C6G4_R1.fastq.gz	T1C6G4_R2.fastq.gz	Microbiome characterization	Sea water salmon gill	T1	2017-05-26	C6	4	162	62.8	18.3	0			0	0
T1C6G5	T1C6G5_R1.fastq.gz	T1C6G5_R2.fastq.gz	Microbiome characterization	Sea water salmon gill	T1	2017-05-26	C6	5	210	81	19.2	0			0	0
T2C1G1	T2C1G1_R1.fastq.gz	T2C1G1_R2.fastq.gz	Microbiome characterization	Sea water salmon gill	T2	2017-06-22	C1	1	462.5	308.9	32.2	0			0	0
T2C1G2	T2C1G2_R1.fastq.gz	T2C1G2_R2.fastq.gz	Microbiome characterization	Sea water salmon gill	T2	2017-06-22	C1	2	577.3	266.1	25.3	0			0	0
T2C1G3	T2C1G3_R1.fastq.gz	T2C1G3_R2.fastq.gz	Microbiome characterization	Sea water salmon gill	T2	2017-06-22	C1	3	330	174.3	25.6	0			5.92279	5.44852
T2C1G4	T2C1G4_R1.fastq.gz	T2C1G4_R2.fastq.gz	Microbiome characterization	Sea water salmon gill	T2	2017-06-22	C1	4	643.8	341.8	31.5	0			0	0
T2C1G5	T2C1G5_R1.fastq.gz	T2C1G5_R2.fastq.gz	Microbiome characterization	Sea water salmon gill	T2	2017-06-22	C1	5	450	210	27.3	0			0	0
T2C1M1	T2C1M1_R1.fastq.gz	T2C1M1_R2.fastq.gz	Microbiome characterization	Sea water salmon mucous	T2	2017-06-22	C1			260.22	28.38	0			0	0
T2C4G1	T2C4G1_R1.fastq.gz	T2C4G1_R2.fastq.gz	Microbiome characterization	Sea water salmon gill	T2	2017-06-22	C4	1	369.6	176.9	26.2	0			0	0
T2C4G2	T2C4G2_R1.fastq.gz	T2C4G2_R2.fastq.gz	Microbiome characterization	Sea water salmon gill	T2	2017-06-22	C4	2	257.7	134	24.2	0			0	0
T2C4G3	T2C4G3_R1.fastq.gz	T2C4G3_R2.fastq.gz	Microbiome characterization	Sea water salmon gill	T2	2017-06-22	C4	3	240.9	141.9	24.7	0			0	0
T2C4G4	T2C4G4_R1.fastq.gz	T2C4G4_R2.fastq.gz	Microbiome characterization	Sea water salmon gill	T2	2017-06-22	C4	4	278.2	105.9	22.3	0			0	0
T2C4G5	T2C4G5_R1.fastq.gz	T2C4G5_R2.fastq.gz	Microbiome characterization	Sea water salmon gill	T2	2017-06-22	C4	5	254.1	128	23.4	0			0	0
T2C4M1	T2C4M1_R1.fastq.gz	T2C4M1_R2.fastq.gz	Microbiome characterization	Sea water salmon mucous	T2	2017-06-22	C4			137.34	24.16	0			0	0
T2C6G1	T2C6G1_R1.fastq.gz	T2C6G1_R2.fastq.gz	Microbiome characterization	Sea water salmon gill	T2	2017-06-22	C6	1	147.8	63	19.7	0			0	0
T2C6G2	T2C6G2_R1.fastq.gz	T2C6G2_R2.fastq.gz	Microbiome characterization	Sea water salmon gill	T2	2017-06-22	C6	2	346.8	161.7	24.7	0			0	0
T2C6G3	T2C6G3_R1.fastq.gz	T2C6G3_R2.fastq.gz	Microbiome characterization	Sea water salmon gill	T2	2017-06-22	C6	3	368.1	164.4	26.1	0			0	0
T2C6G4	T2C6G4_R1.fastq.gz	T2C6G4_R2.fastq.gz	Microbiome characterization	Sea water salmon gill	T2	2017-06-22	C6	4	296.1	139.5	24.6	0			0	0
T2C6G5	T2C6G5_R1.fastq.gz	T2C6G5_R2.fastq.gz	Microbiome characterization	Sea water salmon gill	T2	2017-06-22	C6	5	323.6	148.5	24.4	0			0	0
T2C6M1	T2C6M1_R1.fastq.gz	T2C6M1_R2.fastq.gz	Microbiome characterization	Sea water salmon mucous	T2	2017-06-22	C6			135.42	23.9	0			492.848	274.188
T3C1G1	T3C1G1_R1.fastq.gz	T3C1G1_R2.fastq.gz	Microbiome characterization	Sea water salmon gill	T3	2017-07-11	C1	1	443	271	31	2			329.852	38.3423
T3C1G2	T3C1G2_R1.fastq.gz	T3C1G2_R2.fastq.gz	Microbiome characterization	Sea water salmon gill	T3	2017-07-11	C1	2	360	190	27.7	1			2.06632	3.04107
T3C1G3	T3C1G3_R1.fastq.gz	T3C1G3_R2.fastq.gz	Microbiome characterization	Sea water salmon gill	T3	2017-07-11	C1	3	743	368.5	31.8	2			421.886	88.0038
T3C1G4	T3C1G4_R1.fastq.gz	T3C1G4_R2.fastq.gz	Microbiome characterization	Sea water salmon gill	T3	2017-07-11	C1	4	480	280.4	29.2	2			48.0154	14.5156
T3C1G5	T3C1G5_R1.fastq.gz	T3C1G5_R2.fastq.gz	Microbiome characterization	Sea water salmon gill	T3	2017-07-11	C1	5	454	228.7	28.6	1			88.2875	5.47556
T3C1M1	T3C1M1_R1.fastq.gz	T3C1M1_R2.fastq.gz	Microbiome characterization	Sea water salmon mucous	T3	2017-07-11	C1			267.72	29.66	1.6			169441	32208.5
T3C4G1	T3C4G1_R1.fastq.gz	T3C4G1_R2.fastq.gz	Microbiome characterization	Sea water salmon gill	T3	2017-07-11	C4	1	281	87.1	22.1	0			61.1132	24.1105
T3C4G2	T3C4G2_R1.fastq.gz	T3C4G2_R2.fastq.gz	Microbiome characterization	Sea water salmon gill	T3	2017-07-11	C4	2	225	113	23.8	1			25.7006	9.27797
T3C4G3	T3C4G3_R1.fastq.gz	T3C4G3_R2.fastq.gz	Microbiome characterization	Sea water salmon gill	T3	2017-07-11	C4	3	330	139	24.7	2			26.7711	5.16561
T3C4G4	T3C4G4_R1.fastq.gz	T3C4G4_R2.fastq.gz	Microbiome characterization	Sea water salmon gill	T3	2017-07-11	C4	4	310	99.1	22.7	1			0	0
T3C4G5	T3C4G5_R1.fastq.gz	T3C4G5_R2.fastq.gz	Microbiome characterization	Sea water salmon gill	T3	2017-07-11	C4	5	291	91.6	22	1			64.6874	19.3766
T3C4M1	T3C4M1_R1.fastq.gz	T3C4M1_R2.fastq.gz	Microbiome characterization	Sea water salmon mucous	T3	2017-07-11	C4			105.96	23.06	1			6808.88	734.928
T3C6G1	T3C6G1_R1.fastq.gz	T3C6G1_R2.fastq.gz	Microbiome characterization	Sea water salmon gill	T3	2017-07-11	C6	1	468	162.7	26.6	1			0.727593	0.698988
T3C6G2	T3C6G2_R1.fastq.gz	T3C6G2_R2.fastq.gz	Microbiome characterization	Sea water salmon gill	T3	2017-07-11	C6	2	225	78.1	21.6	1			8.97737	1.24184
T3C6G3	T3C6G3_R1.fastq.gz	T3C6G3_R2.fastq.gz	Microbiome characterization	Sea water salmon gill	T3	2017-07-11	C6	3	494	172	26.3	1			11.2003	3.70182
T3C6G4	T3C6G4_R1.fastq.gz	T3C6G4_R2.fastq.gz	Microbiome characterization	Sea water salmon gill	T3	2017-07-11	C6	4	206	58.2	18.5	2			13.596	1.49314
T3C6G5	T3C6G5_R1.fastq.gz	T3C6G5_R2.fastq.gz	Microbiome characterization	Sea water salmon gill	T3	2017-07-11	C6	5	412	116.1	24.1	2			0.141903	0
T3C6M1	T3C6M1_R1.fastq.gz	T3C6M1_R2.fastq.gz	Microbiome characterization	Sea water salmon mucous	T3	2017-07-11	C6			117.42	23.42	1.4			41045.7	2840.64
T3C6M2	T3C6M2_R1.fastq.gz	T3C6M2_R2.fastq.gz	Microbiome characterization	Sea water salmon mucous	T3	2017-07-11	C6			117.42	23.42	1.4			30475.6	2532.29
T4C1G1	T4C1G1_R1.fastq.gz	T4C1G1_R2.fastq.gz	Microbiome characterization	Sea water salmon gill	T4	2017-08-10	C1	1	642	253	29.3	2			18.398	2.5391
T4C1G2	T4C1G2_R1.fastq.gz	T4C1G2_R2.fastq.gz	Microbiome characterization	Sea water salmon gill	T4	2017-08-10	C1	2	802	310.8	30.4	2
T4C1G3	T4C1G3_R1.fastq.gz	T4C1G3_R2.fastq.gz	Microbiome characterization	Sea water salmon gill	T4	2017-08-10	C1	3	704	281.6	28.6	1			43.9922	7.96773
T4C1G4	T4C1G4_R1.fastq.gz	T4C1G4_R2.fastq.gz	Microbiome characterization	Sea water salmon gill	T4	2017-08-10	C1	4	657	332.5	32	1
T4C1G5	T4C1G5_R1.fastq.gz	T4C1G5_R2.fastq.gz	Microbiome characterization	Sea water salmon gill	T4	2017-08-10	C1	5	705	297.2	29.1	2			5.70247	0.262412
T4C1M1	T4C1M1_R1.fastq.gz	T4C1M1_R2.fastq.gz	Microbiome characterization	Sea water salmon mucous	T4	2017-08-10	C1			295.02	29.88	1.6			25459.6	4318.08
T4C1M2	T4C1M2_R1.fastq.gz	T4C1M2_R2.fastq.gz	Microbiome characterization	Sea water salmon mucous	T4	2017-08-10	C1			295.02	29.88	1.6			12294.9	1577.72
T4C1M3	T4C1M3_R1.fastq.gz	T4C1M3_R2.fastq.gz	Microbiome characterization	Sea water salmon mucous	T4	2017-08-10	C1			295.02	29.88	1.6			10592.1	362.388
T4C4G1	T4C4G1_R1.fastq.gz	T4C4G1_R2.fastq.gz	Microbiome characterization	Sea water salmon gill	T4	2017-08-10	C4	1	310	96	22.7	2			561.478	13.2529
T4C4G2	T4C4G2_R1.fastq.gz	T4C4G2_R2.fastq.gz	Microbiome characterization	Sea water salmon gill	T4	2017-08-10	C4	2	334	161.6	27.3	2			0.202382	0.182396
T4C4G3	T4C4G3_R1.fastq.gz	T4C4G3_R2.fastq.gz	Microbiome characterization	Sea water salmon gill	T4	2017-08-10	C4	3	520	183.4	26.8	2
T4C4G4	T4C4G4_R1.fastq.gz	T4C4G4_R2.fastq.gz	Microbiome characterization	Sea water salmon gill	T4	2017-08-10	C4	4	400	159.8	26.2	2			1.23314	0.495828
T4C4G5	T4C4G5_R1.fastq.gz	T4C4G5_R2.fastq.gz	Microbiome characterization	Sea water salmon gill	T4	2017-08-10	C4	5	364	115.4	23.8	1			19.6578	3.55501
T4C4M1	T4C4M1_R1.fastq.gz	T4C4M1_R2.fastq.gz	Microbiome characterization	Sea water salmon mucous	T4	2017-08-10	C4			143.24	25.36	1.8			117273	10711.2
T4C4M2	T4C4M2_R1.fastq.gz	T4C4M2_R2.fastq.gz	Microbiome characterization	Sea water salmon mucous	T4	2017-08-10	C4			143.24	25.36	1.8			222184	42099.6
T4C6G1	T4C6G1_R1.fastq.gz	T4C6G1_R2.fastq.gz	Microbiome characterization	Sea water salmon gill	T4	2017-08-10	C6	1	429	203.9	27.3	1			0.217101	0.250172
T4C6G2	T4C6G2_R1.fastq.gz	T4C6G2_R2.fastq.gz	Microbiome characterization	Sea water salmon gill	T4	2017-08-10	C6	2	434	124.1	24.7	1			91.5336	15.373
T4C6G3	T4C6G3_R1.fastq.gz	T4C6G3_R2.fastq.gz	Microbiome characterization	Sea water salmon gill	T4	2017-08-10	C6	3	510	145.8	25.6	2			100.214	4.76667
T4C6G4	T4C6G4_R1.fastq.gz	T4C6G4_R2.fastq.gz	Microbiome characterization	Sea water salmon gill	T4	2017-08-10	C6	4	469	150.6	26.7	1			0	0
T4C6G5	T4C6G5_R1.fastq.gz	T4C6G5_R2.fastq.gz	Microbiome characterization	Sea water salmon gill	T4	2017-08-10	C6	5	586	167.6	27.5	2			27.0588	3.65733
T4C6M1	T4C6M1_R1.fastq.gz	T4C6M1_R2.fastq.gz	Microbiome characterization	Sea water salmon mucous	T4	2017-08-10	C6			158.4	26.36	1.4			3050.85	292.389
T4C6M2	T4C6M2_R1.fastq.gz	T4C6M2_R2.fastq.gz	Microbiome characterization	Sea water salmon mucous	T4	2017-08-10	C6			158.4	26.36	1.4			56908.8	5122.51
T5C1G1	T5C1G1_R1.fastq.gz	T5C1G1_R2.fastq.gz	Microbiome characterization	Sea water salmon gill	T5	2017-09-25	C1	1	1035	533.7	36.3	1			0.811259	0.43376
T5C1G2	T5C1G2_R1.fastq.gz	T5C1G2_R2.fastq.gz	Microbiome characterization	Sea water salmon gill	T5	2017-09-25	C1	2	778	406.8	33.6	0			0.988417	0
T5C1G3	T5C1G3_R1.fastq.gz	T5C1G3_R2.fastq.gz	Microbiome characterization	Sea water salmon gill	T5	2017-09-25	C1	3	823	237.3	31.5	1			17.7226	2.72702
T5C1G4	T5C1G4_R1.fastq.gz	T5C1G4_R2.fastq.gz	Microbiome characterization	Sea water salmon gill	T5	2017-09-25	C1	4	945	260.6	32.2	0			12.0061	2.74746
T5C1G5	T5C1G5_R1.fastq.gz	T5C1G5_R2.fastq.gz	Microbiome characterization	Sea water salmon gill	T5	2017-09-25	C1	5	860	300.5	32.7	0			19.3164	5.67852
T5C1M1	T5C1M1_R1.fastq.gz	T5C1M1_R2.fastq.gz	Microbiome characterization	Sea water salmon mucous	T5	2017-09-25	C1			347.78	33.26	0.4			428.242	100.056
T5C1M2	T5C1M2_R1.fastq.gz	T5C1M2_R2.fastq.gz	Microbiome characterization	Sea water salmon mucous	T5	2017-09-25	C1			347.78	33.26	0.4			1423.48	189.792
T5C4G1	T5C4G1_R1.fastq.gz	T5C4G1_R2.fastq.gz	Microbiome characterization	Sea water salmon gill	T5	2017-09-25	C4	1	590	276.7	30.4	1			4.92379	1.501
T5C4G2	T5C4G2_R1.fastq.gz	T5C4G2_R2.fastq.gz	Microbiome characterization	Sea water salmon gill	T5	2017-09-25	C4	2	516	166.9	25.7	1			143.852	11.6288
T5C4G3	T5C4G3_R1.fastq.gz	T5C4G3_R2.fastq.gz	Microbiome characterization	Sea water salmon gill	T5	2017-09-25	C4	3	637	165.3	27.4	2			11.9228	2.99043
T5C4G4	T5C4G4_R1.fastq.gz	T5C4G4_R2.fastq.gz	Microbiome characterization	Sea water salmon gill	T5	2017-09-25	C4	4	461	118.9	24.8	2			333.887	40.6411
T5C4G5	T5C4G5_R1.fastq.gz	T5C4G5_R2.fastq.gz	Microbiome characterization	Sea water salmon gill	T5	2017-09-25	C4	5	573	180.3	26.5	0			2.0512	1.89509
T5C4M1	T5C4M1_R1.fastq.gz	T5C4M1_R2.fastq.gz	Microbiome characterization	Sea water salmon mucous	T5	2017-09-25	C4			181.62	26.96	1.2			136.841	37.0168
T5C4M2	T5C4M2_R1.fastq.gz	T5C4M2_R2.fastq.gz	Microbiome characterization	Sea water salmon mucous	T5	2017-09-25	C4			181.62	26.96	1.2			4773.49	412.868
T5C4M3	T5C4M3_R1.fastq.gz	T5C4M3_R2.fastq.gz	Microbiome characterization	Sea water salmon mucous	T5	2017-09-25	C4			181.62	26.96	1.2			103714	24534.9
T5C6G1	T5C6G1_R1.fastq.gz	T5C6G1_R2.fastq.gz	Microbiome characterization	Sea water salmon gill	T5	2017-09-25	C6	1	497	183.1	27.1	1			13.7453	7.15767
T5C6G2	T5C6G2_R1.fastq.gz	T5C6G2_R2.fastq.gz	Microbiome characterization	Sea water salmon gill	T5	2017-09-25	C6	2	529	124.1	27.5	0			125.538	6.86251
T5C6G3	T5C6G3_R1.fastq.gz	T5C6G3_R2.fastq.gz	Microbiome characterization	Sea water salmon gill	T5	2017-09-25	C6	3	1260	612.3	37.8	0			0.385333	0.15956
T5C6G4	T5C6G4_R1.fastq.gz	T5C6G4_R2.fastq.gz	Microbiome characterization	Sea water salmon gill	T5	2017-09-25	C6	4	835	297.3	30.2	2			0.363642	0.0542273
T5C6G5	T5C6G5_R1.fastq.gz	T5C6G5_R2.fastq.gz	Microbiome characterization	Sea water salmon gill	T5	2017-09-25	C6	5	750	157.5	26.4	2			3.72457	1.65769
T5C6M1	T5C6M1_R1.fastq.gz	T5C6M1_R2.fastq.gz	Microbiome characterization	Sea water salmon mucous	T5	2017-09-25	C6			274.86	29.8	1			7.44511	2.9543
T5C6M2	T5C6M2_R1.fastq.gz	T5C6M2_R2.fastq.gz	Microbiome characterization	Sea water salmon mucous	T5	2017-09-25	C6			274.86	29.8	1			5976.28	1995.26
T5C6M3	T5C6M3_R1.fastq.gz	T5C6M3_R2.fastq.gz	Microbiome characterization	Sea water salmon mucous	T5	2017-09-25	C6			274.86	29.8	1			0	0
T6C1G1	T6C1G1_R1.fastq.gz	T6C1G1_R2.fastq.gz	Microbiome characterization	Sea water salmon gill	T6	2017-10-26	C1	1		970	38.3	1			6.27462	3.67124
T6C1G2	T6C1G2_R1.fastq.gz	T6C1G2_R2.fastq.gz	Microbiome characterization	Sea water salmon gill	T6	2017-10-26	C1	2		920	36.4	2			11.4972	0.399691
T6C1G3	T6C1G3_R1.fastq.gz	T6C1G3_R2.fastq.gz	Microbiome characterization	Sea water salmon gill	T6	2017-10-26	C1	3		2000	42.8	2			145.549	21.1755
T6C1G4	T6C1G4_R1.fastq.gz	T6C1G4_R2.fastq.gz	Microbiome characterization	Sea water salmon gill	T6	2017-10-26	C1	4		1200	39.4	2			209.342	19.7762
T6C1G5	T6C1G5_R1.fastq.gz	T6C1G5_R2.fastq.gz	Microbiome characterization	Sea water salmon gill	T6	2017-10-26	C1	5		428.6	33.6	3			1174.14	212.933
T6C1M1	T6C1M1_R1.fastq.gz	T6C1M1_R2.fastq.gz	Microbiome characterization	Sea water salmon mucous	T6	2017-10-26	C1			1103.7	38.1	2			9318.06	679.695
T6C1M2	T6C1M2_R1.fastq.gz	T6C1M2_R2.fastq.gz	Microbiome characterization	Sea water salmon mucous	T6	2017-10-26	C1			1103.7	38.1	2			10036.9	322.049
T6C1M3	T6C1M3_R1.fastq.gz	T6C1M3_R2.fastq.gz	Microbiome characterization	Sea water salmon mucous	T6	2017-10-26	C1			1103.7	38.1	2			1.20402e+06	272832
T6C4G1	T6C4G1_R1.fastq.gz	T6C4G1_R2.fastq.gz	Microbiome characterization	Sea water salmon gill	T6	2017-10-26	C4	1		369.3	31.9	1			48.707	15.9852
T6C4G2	T6C4G2_R1.fastq.gz	T6C4G2_R2.fastq.gz	Microbiome characterization	Sea water salmon gill	T6	2017-10-26	C4	2		433.4	38.1	1			84.9319	18.5001
T6C4G3	T6C4G3_R1.fastq.gz	T6C4G3_R2.fastq.gz	Microbiome characterization	Sea water salmon gill	T6	2017-10-26	C4	3		1100	39.1	1			402.858	32.3201
T6C4G4	T6C4G4_R1.fastq.gz	T6C4G4_R2.fastq.gz	Microbiome characterization	Sea water salmon gill	T6	2017-10-26	C4	4		847	37.4	1			391.311	36.3295
T6C4G5	T6C4G5_R1.fastq.gz	T6C4G5_R2.fastq.gz	Microbiome characterization	Sea water salmon gill	T6	2017-10-26	C4	5		536	35.3	1			74.9181	11.2522
T6C4M1	T6C4M1_R1.fastq.gz	T6C4M1_R2.fastq.gz	Microbiome characterization	Sea water salmon mucous	T6	2017-10-26	C4			657.1	36.36	1			122620	15655
T6C4M2	T6C4M2_R1.fastq.gz	T6C4M2_R2.fastq.gz	Microbiome characterization	Sea water salmon mucous	T6	2017-10-26	C4			657.1	36.36	1			8687.95	1957.94
T6C4M3	T6C4M3_R1.fastq.gz	T6C4M3_R2.fastq.gz	Microbiome characterization	Sea water salmon mucous	T6	2017-10-26	C4			657.1	36.36	1			146659	28666.9
T6C6G1	T6C6G1_R1.fastq.gz	T6C6G1_R2.fastq.gz	Microbiome characterization	Sea water salmon gill	T6	2017-10-26	C6	1		241.5	28.8	1			738.28	72.1854
T6C6G2	T6C6G2_R1.fastq.gz	T6C6G2_R2.fastq.gz	Microbiome characterization	Sea water salmon gill	T6	2017-10-26	C6	2		1400	39.5	1			1227.64	73.7985
T6C6G3	T6C6G3_R1.fastq.gz	T6C6G3_R2.fastq.gz	Microbiome characterization	Sea water salmon gill	T6	2017-10-26	C6	3		495.2	34.7	2			407.548	38.4468
T6C6G4	T6C6G4_R1.fastq.gz	T6C6G4_R2.fastq.gz	Microbiome characterization	Sea water salmon gill	T6	2017-10-26	C6	4		1400	39.2	1			51.0754	4.14957
T6C6G5	T6C6G5_R1.fastq.gz	T6C6G5_R2.fastq.gz	Microbiome characterization	Sea water salmon gill	T6	2017-10-26	C6	5		368.9	31.2	1			28.2216	6.91111
T6C6M1	T6C6M1_R1.fastq.gz	T6C6M1_R2.fastq.gz	Microbiome characterization	Sea water salmon mucous	T6	2017-10-26	C6			781.1	34.68	1.2			1.25117e+07	2.37476e+06
T6C6M2	T6C6M2_R1.fastq.gz	T6C6M2_R2.fastq.gz	Microbiome characterization	Sea water salmon mucous	T6	2017-10-26	C6			781.1	34.68	1.2			147195	13923.8
